# Supplementary material for: Gametophyte and embryonic ontogeny: understanding the reproductive calendar of Cypripedium japonicum Thunb. (Cypripedoideae, Orchidaceae), a lady’s slipper orchid endemic to East Asia
Source: BMC Plant Biol. 2020 Sep 15;20:426. doi: 10.1186/s12870-020-02589-9 (PMC7493375; doi:10.1186/s12870-020-02589-9)
Supplement: Supplementary file 1 — Additional file 1 Sampling time with respective developmental stages of Cypripedium japonicum. (XLSX 10 kb) [file 12870_2020_2589_MOESM1_ESM.xlsx]

## Sheet: Sheet1
Supplimentary file S1:
Sampling time with respective developmental stages of Cypripedium japonicum.
Collected time (year: 2016-2018)	DAP* (in weeks)	Developmental stage
End of the March	0	Pollen mother cells
First-second week of April	0	Meiosis in PMC, tetrad of microspore
Third week of April	0	Tetrad of microspores, mitosis in pollen tetrad
Last week of April to early May	0	Mature pollen grains
Polination first week of May
Fisrt to second week of May	0–1	Archesporial cells
Second to third week of May	2–3	Megaspore mother cells
Third to fourth week of May	3–4	Meiosis
Fourth week of may to first week of June	4–5	Functional dyad, 2 nucleate megaspore
First to third week of June	5–6	Two nucleate to four nucleate megaspore
Third week of June fourth week of June	6–7	Mature embryo sac
Fourth week of June to first week of July	7–8	Fertilization and zygote
First week of July to third week of July	8–9	Globular embryo
Third week of July to first week of August	9–10	Mature embryo
First week of August-Last week of September	11–	Seeds
*DAP: Day after pollination
